# Supplementary material for: Effects of the Inclusion of Dietary Bitter Gourd (Momordica charantia) on the Performance and Carcass Characteristics of Pigs: Potential Application in the Feed Chain
Source: Animals (Basel). 2023 Jun 30;13(13):2159. doi: 10.3390/ani13132159 (PMC10339919; doi:10.3390/ani13132159)
Supplement: Supplementary file 1 [file animals-13-02159-s001.zip]

Archive with 1 entries (1 files):
- animals-2376760-supplementary.pdf
